# Supplementary material for: Sperm-inherited H3K27me3 impacts offspring transcription and development in C. elegans
Source: Nat Commun. 2019 Mar 20;10:1271. doi: 10.1038/s41467-019-09141-w (PMC6426959; doi:10.1038/s41467-019-09141-w)
Supplement: Supplementary file 4 — Supplementary Data 1 [file 41467_2019_9141_MOESM4_ESM.xlsx]

## Sheet: L2FC.table
Table of SNP-containing genes used to assess oocyte or sperm allele specific changes in transcript reads from significantly misregulated genes (34 upregulated and 44 downregulated)
Gene.Sequence.Name	Gene.WB.ID	log2 fold change of all reads M+P- vs M+P+	average of normalized sperm allele reads M+P+	average of normalized sperm allele reads M+P-	log2 fold change of sperm allele reads M+P- vs M+P+	average of normalized oocyte allele reads M+P+	average of normalized oocyte allele reads M+P-	log2 fold change of oocyte allele reads M+P- vs M+P+
AH9.2	WBGene00000797	-0.868729	7.6222	2.17772	-1.60086	6.91306	1.12705	-2.18781
B0403.4	WBGene00015168	-0.866443	17.8439	9.87437	-0.822277	19.5872	13.2165	-0.550367
C06E8.3	WBGene00004182	1.34274	8.91375	35.9939	1.95482	6.05198	9.52497	0.613594
C08A9.9	WBGene00015589	-0.724506	1.7438	0.872367	-0.709279	1.92076	0.487781	-1.2932
C09B8.5	WBGene00015624	-0.800142	1.72959	0.324154	-1.43579	1.5039	0.0975563	-1.74567
C17F4.5	WBGene00015912	0.685151	47.4318	80.623	0.759128	5.12205	10.5127	0.969996
C25D7.3	WBGene00004747	1.35003	10.3421	31.2805	1.5515	7.87501	7.71512	-0.0278096
C25F6.2	WBGene00001006	-0.903383	4.97255	3.00462	-0.642954	3.01621	4.76657	0.582844
C27C12.2	WBGene00007772	-0.811271	0.441683	1.61173	1.16511	0.89712	0.390225	-0.650214
C27D9.1	WBGene00016163	-0.267061	105.321	89.7851	-0.229071	88.0877	56.9937	-0.623703
C32B5.10	WBGene00016303	-0.858819	15.9448	13.5035	-0.23185	25.7185	11.7843	-1.09377
C33B4.4	WBGene00007892	1.05953	5.08186	13.3368	1.3097	3.60434	9.40115	1.27044
C34G6.7	WBGene00004109	0.300478	31.0552	43.289	0.472691	32.9061	42.4989	0.364186
C35C5.1	WBGene00004746	-1.24036	2.70197	2.32737	-0.1795	3.65524	0.872367	-1.59827
C39F7.5	WBGene00016540	1.18652	3.04011	7.09054	1.10041	1.58313	1.83579	0.165153
C52E4.5	WBGene00008258	1.04107	0.380637	2.20737	1.62027	0	0.972461	1.55823
C55B6.1	WBGene00016939	-0.8531	2.5365	1.99941	-0.280821	3.94604	2.68047	-0.483283
E02H4.6	WBGene00008464	-0.993204	10.5755	3.69315	-1.40126	7.93855	2.12195	-1.68635
F02H6.3	WBGene00008536	-0.681577	1.53533	2.06889	0.33588	2.93397	1.48269	-0.792423
F07C3.4	WBGene00017195	0.638958	3.64653	10.8857	1.45724	5.73285	6.11584	0.086032
F13H6.3	WBGene00017431	0.467379	1.36091	12.4502	2.7989	1.56938	1.38513	-0.134534
F16H11.3	WBGene00017532	-0.583884	12.4341	3.00646	-1.88309	6.97992	4.61341	-0.548737
F18E9.5	WBGene00017571	-1.15428	1.18874	0	-1.75595	1.46187	0	-1.97223
F19B10.10	WBGene00017589	1.16574	20.1838	57.9442	1.49856	4.7033	12.7186	1.34507
F23D12.2	WBGene00009086	-0.720586	15.8232	8.40764	-0.873813	18.99	8.31602	-1.14453
F25E5.1	WBGene00017782	1.84314	21.1303	104.931	2.28518	27.5614	19.412	-0.494949
F27D9.5	WBGene00017864	-0.798109	34.0436	19.0921	-0.818147	27.1581	20.3087	-0.410517
F29D11.1	WBGene00003071	0.478282	6.45673	8.24303	0.329724	3.6642	5.64712	0.56187
F33C8.1	WBGene00006432	-1.14726	4.29968	1.5712	-1.21247	3.84342	1.28757	-1.28083
F35C8.7	WBGene00018037	-0.925011	16.7546	10.9832	-0.587453	15.3803	12.3121	-0.309728
F35F10.11	WBGene00018060	0.864415	0	3.68712	3.06596	0	0.648307	1.19951
F35F10.12	WBGene00018061	1.41813	8.15943	55.1243	2.68337	3.16719	5.96181	0.817265
F39B1.1	WBGene00009552	-0.642174	19.424	9.18751	-1.04031	9.78277	9.19701	-0.0846159
F39H12.1	WBGene00018212	-0.637002	0.140738	0.195113	0.117513	0.58242	0.693195	0.140569
F42E11.2	WBGene00009632	-1.25788	2.40102	1.58675	-0.475307	2.31072	0.519266	-1.46341
F46C3.3	WBGene00002037	-0.737553	1.87522	1.77622	-0.0614197	1.69508	1.09896	-0.457135
F46F6.2	WBGene00009793	-0.683479	12.9754	9.58032	-0.418789	11.5607	7.47783	-0.596247
F49H12.6	WBGene00018657	-0.738406	12.8021	9.89711	-0.355477	14.5741	11.8926	-0.282601
F52B10.1	WBGene00003776	-0.587617	3.56683	2.4906	-0.443473	3.99827	0.834379	-1.7532
F52E4.1	WBGene00018701	-1.00816	27.6037	12.4651	-1.11613	28.6843	22.4109	-0.349156
F55D12.2	WBGene00010111	0.878687	3.50661	5.65234	0.618753	0.239899	1.468	1.41133
F59F5.6	WBGene00006364	-0.825568	4.39059	3.9387	-0.139871	4.88571	2.51954	-0.834806
H13N06.5	WBGene00006494	-0.827143	7.29697	3.52048	-0.955544	6.78257	6.30841	-0.0971294
K02B9.1	WBGene00010492	-0.750838	36.35	25.8217	-0.485411	33.4639	21.3711	-0.634978
K04C1.5	WBGene00010555	-0.871411	49.1967	20.1974	-1.2637	44.6327	25.6341	-0.788243
K08A2.4	WBGene00019513	0.709187	19.9971	36.1267	0.837476	13.3142	9.16553	-0.515231
K08F8.6	WBGene00002295	0.267706	5.97311	14.1944	1.18273	8.88047	9.30401	0.0637116
K09E3.5	WBGene00019576	-1.00837	1.16927	0.0975563	-1.48207	1.7947	0.0975563	-1.94116
M01F1.7	WBGene00010813	0.678902	3.52337	0.693195	-1.75357	0.300945	0.444154	0.237318
M03A8.2	WBGene00019748	-1.27073	1.19807	0.768307	-0.420988	3.06711	0.865864	-1.38494
M151.4	WBGene00019796	0.539109	6.97203	13.2125	0.875917	4.76836	6.60236	0.430945
R04A9.2	WBGene00019862	-1.0888	6.37539	3.9456	-0.629066	4.05798	1.65661	-1.07963
R04E5.8	WBGene00019871	-0.619476	28.0299	14.7746	-0.901334	22.6595	12.5717	-0.825165
R05C11.3	WBGene00019875	0.984807	1.38181	9.09675	2.35043	0.756383	1.06748	0.31917
R31.1	WBGene00004855	0.170099	30.6387	51.9836	0.753161	30.0095	30.5993	0.0276276
T03G6.2	WBGene00003630	-0.83204	2.21336	0.736822	-1.13344	0.60189	0	-1.13998
T04G9.1	WBGene00020214	-1.53331	5.45926	1.60269	-1.5029	3.88845	1.25609	-1.32135
T05A10.1	WBGene00004862	-0.585009	10.9677	7.33268	-0.549995	10.7661	6.68621	-0.648687
T05C3.4	WBGene00001727	0.645865	0	3.83336	3.11549	0.785176	0.648307	-0.162457
T10G3.5	WBGene00011696	0.247041	8.0258	10.5316	0.371737	10.5261	10.8713	0.0444765
T13H2.4	WBGene00004148	-0.439527	19.8365	7.94782	-1.26742	19.006	13.0222	-0.528587
T13H2.5	WBGene00020496	-0.490024	17.8558	9.17623	-0.923716	22.4772	18.4742	-0.276166
T28A11.21	WBGene00020883	2.43393	2.17488	16.2074	2.64294	0.943587	5.02338	1.93589
W01C8.3	WBGene00020919	-1.36195	0.681582	0	-1.24072	1.95399	0.444154	-1.37803
W02C12.3	WBGene00020930	0.560843	3.84424	10.1733	1.29683	5.71817	9.585	0.697648
W06B11.2	WBGene00004245	-0.701068	6.084	1.25609	-1.9066	3.67698	3.3556	-0.115507
Y105C5A.1	WBGene00013632	0.762933	4.34269	9.66529	1.06977	6.47945	8.99326	0.44379
Y37A1B.17	WBGene00044989	0.965033	15.2732	40.064	1.36273	22.7856	22.7323	-0.00331047
Y38F2AR.12	WBGene00021430	1.81656	1.07154	6.72068	2.19995	1.28265	2.33387	0.668751
Y45F10B.13	WBGene00012875	1.5745	2.13367	6.62042	1.43489	1.02997	2.55357	0.996995
Y49F6A.5	WBGene00021713	2.14576	0.586852	9.71922	3.23306	0.516483	4.54123	2.31019
Y54G2A.21	WBGene00021886	0.542703	17.5278	16.0942	-0.119545	9.43419	9.89711	0.0657078
Y54G2A.40	WBGene00044495	0.741909	0.916131	3.51048	1.50182	0.742628	0.872367	0.143272
Y73B6BL.12	WBGene00022236	1.41106	1.97392	2.5139	0.284836	2.98344	4.15458	0.418137
ZC504.4	WBGene00003247	-0.74215	3.4655	2.21387	-0.547151	3.24499	1.37609	-0.997233
ZK1005.1	WBGene00004053	1.29261	58.9999	204.225	1.78273	62.6205	84.8584	0.435425
ZK858.3	WBGene00014117	-0.216082	63.7885	31.9387	-0.986844	115.329	73.2691	-0.650913
ZK897.1	WBGene00006767	1.9534	1.45218	2.30676	0.523822	0.703688	0.487781	-0.285197
